# Supplementary material for: Genomic Characterization of Clinical Listeria monocytogenes Isolates in Beijing, China
Source: Front Microbiol. 2021 Dec 10;12:751003. doi: 10.3389/fmicb.2021.751003 (PMC8703193; doi:10.3389/fmicb.2021.751003)
Supplement: Supplementary file 3 [file Table_1.xlsx]

## Sheet: Sheet1
Supplementary Table 1. Characteristics of the 368 human L. monocytogenes isolates from the United States used in this study.
Isolate	other_name	accession_number (NCBI/EMBL/DDJB database)	Isolation_Year	World_Region	Country	Source_Type	PCR-serogroup	Phylogenetic_Lineage	CC (MLST)	ST (MLST)	SL (cgMLST)	CT (cgMLST)	Missing_Loci (cgMLST)
SRR1001027	PNUSAL000212	SRR1001027	2013	North America	USA	Human	IVb	I	CC217	ST217	SL217	CT216	95
SRR1001041	PNUSAL000213	SRR1001041	2013	North America	USA	Human	IIa	II	ST435	ST435	SL435	CT796	2
SRR1001043	PNUSAL000218	SRR1001043	2013	North America	USA	Human	IIa	II	CC19	ST378	SL378	CT577	3
SRR1001045	PNUSAL000220	SRR1001045	2013	North America	USA	Human	IIb	I	CC5	ST5	SL5	CT105	14
SRR1001047	PNUSAL000221	SRR1001047	2013	North America	USA	Human	IVb-v1	I	CC5	ST784	SL784	CT505	1
SRR1001049	PNUSAL000222	SRR1001049	2013	North America	USA	Human	IVb-v1	I	CC554	ST554	SL555	CT500	15
SRR1001051	PNUSAL000225	SRR1001051	2013	North America	USA	Human	IVb	I	CC6	ST6	SL6	CT440	3
SRR1005498	PNUSAL000110	SRR1005498	2013	North America	USA	Human	IVb	I	CC1	ST1	SL1	CT337	6
SRR1005501	PNUSAL000113	SRR1005501	2013	North America	USA	Human	IVb-v1	I	ST382	ST382	SL382	CT369	4
SRR1005502	PNUSAL000114	SRR1005502	2013	North America	USA	Human	IIa	II	CC366	ST370	SL366	CT867	3
SRR1005503	PNUSAL000115	SRR1005503	2013	North America	USA	Human	IIa	II	ST834	ST834	SL834	CT869	15
SRR1005504	PNUSAL000116	SRR1005504	2013	North America	USA	Human	IVb	I	CC6	ST6	SL6	CT460	6
SRR1005505	PNUSAL000117	SRR1005505	2013	North America	USA	Human	IIa	II	ST797	ST797	SL797	CT943	8
SRR1005506	PNUSAL000118	SRR1005506	2013	North America	USA	Human	IIa	II	CC29	ST29	SL29	CT527	14
SRR1005714	PNUSAL000144	SRR1005714	2013	North America	USA	Human	IIa	II	ST790	ST790	SL790	CT983	7
SRR1005715	PNUSAL000146	SRR1005715	2013	North America	USA	Human	IVb	I	CC388	ST388	SL388	CT145	0
SRR1005716	PNUSAL000149	SRR1005716	2013	North America	USA	Human	IIa	II	ST364	ST364	SL364	CT530	5
SRR1005717	PNUSAL000151	SRR1005717	2013	North America	USA	Human	IIa	II	CC121	ST121	SL121	CT935	4
SRR1005718	PNUSAL000152	SRR1005718	2013	North America	USA	Human	IVb	I	CC4	ST4	SL4	CT190	4
SRR1005719	PNUSAL000153	SRR1005719	2013	North America	USA	Human	IVb	I	ST631	ST631	SL631	CT196	7
SRR1005721	PNUSAL000155	SRR1005721	2013	North America	USA	Human	IVb	I	CC6	ST6	SL6	CT462	6
SRR1005722	PNUSAL000179	SRR1005722	2013	North America	USA	Human	L	IV	ST863	ST863	SL863	CT1011	9
SRR1005723	PNUSAL000184	SRR1005723	2013	North America	USA	Human	IVb	I	CC6	ST823	SL6	CT463	2
SRR1005724	PNUSAL000207	SRR1005724	2013	North America	USA	Human	IVb	I	CC1	ST1	SL1	CT330	3
SRR1013803	PNUSAL000148	SRR1013803	2013	North America	USA	Human	IIa	II	CC689	ST844	SL689	CT946	5
SRR1016562	PNUSAL000203	SRR1016562	2013	North America	USA	Human	IIa	II	ST838	ST838	SL838	CT868	1
SRR1016563	PNUSAL000215	SRR1016563	2013	North America	USA	Human	IIa	II	CC20	ST647	SL647	CT552	3
SRR1016564	PNUSAL000219	SRR1016564	2013	North America	USA	Human	IVb	I	CC4	ST219	SL219	CT201	38
SRR1016566	PNUSAL000226	SRR1016566	2013	North America	USA	Human	IIa	II	ST659	ST659	SL659	CT748	5
SRR1016567	PNUSAL000227	SRR1016567	2013	North America	USA	Human	IVb	I	CC2	ST2	SL2	CT430	6
SRR1016568	PNUSAL000229	SRR1016568	2013	North America	USA	Human	IVb-v1	I	CC554	ST818	SL818	CT504	1
SRR1016569	PNUSAL000232	SRR1016569	2013	North America	USA	Human	IIa	II	CC689	ST689	SL689	CT945	2
SRR1016570	PNUSAL000233	SRR1016570	2013	North America	USA	Human	IVb	I	ST663	ST663	SL663	CT159	1
SRR1016571	PNUSAL000234	SRR1016571	2013	North America	USA	Human	IIa	II	ST659	ST659	SL658	CT749	1
SRR1016572	PNUSAL000235	SRR1016572	2013	North America	USA	Human	IVb-v1	I	CC554	ST554	SL554	CT488	1
SRR1016573	PNUSAL000236	SRR1016573	2013	North America	USA	Human	IIa	II	CC193	ST796	SL194	CT882	4
SRR1016574	PNUSAL000237	SRR1016574	2013	North America	USA	Human	IVb	I	CC1	ST1	SL1	CT277	3
SRR1016575	PNUSAL000238	SRR1016575	2013	North America	USA	Human	IVb	I	CC389	ST389	SL389	CT509	23
SRR1016577	PNUSAL000240	SRR1016577	2013	North America	USA	Human	IIb	I	ST392	ST392	SL392	CT29	2
SRR1016578	PNUSAL000241	SRR1016578	2013	North America	USA	Human	IIa	II	CC7	ST7	SL7	CT732	17
SRR1016579	PNUSAL000242	SRR1016579	2013	North America	USA	Human	IVb	I	CC1	ST1	SL1	CT312	4
SRR1016580	PNUSAL000243	SRR1016580	2013	North America	USA	Human	IIb	I	CC5	ST5	SL5	CT95	2
SRR1016582	PNUSAL000245	SRR1016582	2013	North America	USA	Human	IIa	II	CC7	ST788	SL788	CT706	2
SRR1016584	PNUSAL000247	SRR1016584	2013	North America	USA	Human	IIb	I	CC363	ST363	SL363	CT24	7
SRR1016586	PNUSAL000250	SRR1016586	2013	North America	USA	Human	IVb	I	CC388	ST388	SL387	CT154	3
SRR1016587	PNUSAL000251	SRR1016587	2013	North America	USA	Human	IIa	II	CC29	ST29	SL29	CT521	2
SRR1016588	PNUSAL000252	SRR1016588	2013	North America	USA	Human	IVb-v1	I	CC554	ST554	SL554	CT491	8
SRR1016589	PNUSAL000253	SRR1016589	2013	North America	USA	Human	IVb	I	CC1	ST1	SL1	CT309	5
SRR1016590	PNUSAL000254	SRR1016590	2013	North America	USA	Human	IVb	I	CC1	ST1	SL1	CT336	9
SRR1016591	PNUSAL000256	SRR1016591	2013	North America	USA	Human	IVb	I	CC217	ST217	SL217	CT219	3
SRR1016592	PNUSAL000257	SRR1016592	2013	North America	USA	Human	IIa	II	ST36	ST36	SL36	CT688	102
SRR1016593	PNUSAL000277	SRR1016593	2013	North America	USA	Human	IVb	I	CC1	ST1	SL1	CT341	2
SRR1016594	PNUSAL000278	SRR1016594	2013	North America	USA	Human	IVb	I	CC217	ST217	SL217	CT217	2
SRR1016595	PNUSAL000279	SRR1016595	2013	North America	USA	Human	IIb	I	CC59	ST59	SL59	CT46	118
SRR1016597	PNUSAL000281	SRR1016597	2013	North America	USA	Human	IVb	I	CC1	ST1	SL1	CT306	6
SRR1016598	PNUSAL000308	SRR1016598	2013	North America	USA	Human	IVb	I	CC4	ST817	SL219	CT205	0
SRR1016599	PNUSAL000309	SRR1016599	2013	North America	USA	Human	IVb	I	CC388	ST824	SL824	CT157	1
SRR1016600	PNUSAL000310	SRR1016600	2013	North America	USA	Human	IIa	II	CC369	ST369	SL369	CT864	4
SRR1016602	PNUSAL000312	SRR1016602	2013	North America	USA	Human	IIa	II	ST659	ST659	SL659	CT747	3
SRR1016603	PNUSAL000313	SRR1016603	2013	North America	USA	Human	IVb	I	CC6	ST6	SL6	CT441	8
SRR1016604	PNUSAL000314	SRR1016604	2013	North America	USA	Human	IIa	II	CC9	ST9	SL9	CT605	30
SRR1016605	PNUSAL000315	SRR1016605	2013	North America	USA	Human	IVb	I	CC217	ST217	SL217	CT221	5
SRR1016606	PNUSAL000316	SRR1016606	2013	North America	USA	Human	IIb	I	CC288	ST288	SL288	CT8	4
SRR1016607	PNUSAL000317	SRR1016607	2013	North America	USA	Human	IVb-v1	I	CC651	ST801	SL651	CT351	4
SRR1016608	PNUSAL000318	SRR1016608	2013	North America	USA	Human	IVb	I	CC1	ST1	SL1	CT328	7
SRR1016609	PNUSAL000319	SRR1016609	2013	North America	USA	Human	IVb	I	CC217	ST217	SL217	CT225	3
SRR1016922	PNUSAL000228	SRR1016922	2013	North America	USA	Human	IVb	I	CC1	ST1	SL1	CT243	0
SRR1016923	PNUSAL000268	SRR1016923	2013	North America	USA	Human	IIa	II	CC321	ST321	SL321	CT695	5
SRR1016924	PNUSAL000269	SRR1016924	2013	North America	USA	Human	IIa	II	CC7	ST7	SL7	CT717	4
SRR1016925	PNUSAL000270	SRR1016925	2013	North America	USA	Human	IVb	I	CC217	ST217	SL217	CT214	12
SRR1021886	PNUSAL000230	SRR1021886	2013	North America	USA	Human	IIa	II	ST840	ST840	SL840	CT984	1
SRR1021888	PNUSAL000255	SRR1021888	2013	North America	USA	Human	IIa	II	ST865	ST865	SL865	CT858	6
SRR1021889	PNUSAL000275	SRR1021889	2013	North America	USA	Human	IIb	I	CC224	ST845	SL224	CT21	0
SRR1021890	PNUSAL000276	SRR1021890	2013	North America	USA	Human	IIb	I	CC5	ST5	SL5	CT111	3
SRR1021891	PNUSAL000282	SRR1021891	2013	North America	USA	Human	IVb	I	CC1	ST1	SL1	CT310	3
SRR1021892	PNUSAL000288	SRR1021892	2013	North America	USA	Human	IIa	II	ST795	ST795	SL795	CT536	3
SRR1021894	PNUSAL000307	SRR1021894	2013	North America	USA	Human	IVb	I	CC217	ST217	SL217	CT222	2
SRR1021943	PNUSAL000284	SRR1021943	2013	North America	USA	Human	IIa	II	CC7	ST7	SL7	CT712	5
SRR1021944	PNUSAL000285	SRR1021944	2013	North America	USA	Human	IVb	I	ST663	ST663	SL663	CT161	22
SRR1021945	PNUSAL000286	SRR1021945	2013	North America	USA	Human	IVb	I	CC6	ST6	SL6	CT442	4
SRR1021946	PNUSAL000287	SRR1021946	2013	North America	USA	Human	IVb	I	CC4	ST4	SL4	CT180	1
SRR1021947	PNUSAL000289	SRR1021947	2013	North America	USA	Human	IVb	I	CC1	ST1	SL1	CT239	0
SRR1021948	PNUSAL000291	SRR1021948	2013	North America	USA	Human	IVb	I	CC217	ST217	SL217	CT228	16
SRR1021949	PNUSAL000292	SRR1021949	2013	North America	USA	Human	IIa	II	CC7	ST7	SL7	CT708	1
SRR1021950	PNUSAL000293	SRR1021950	2013	North America	USA	Human	IVb	I	CC2	ST2	SL2	CT428	5
SRR1021952	PNUSAL000295	SRR1021952	2013	North America	USA	Human	IIb	I	ST489	ST489	SL489	CT73	4
SRR1021953	PNUSAL000296	SRR1021953	2013	North America	USA	Human	IVb	I	CC217	ST217	SL217	CT220	7
SRR1021954	PNUSAL000297	SRR1021954	2013	North America	USA	Human	IIa	II	ST124	ST124	SL124	CT671	8
SRR1022666	PNUSAL000298	SRR1022666	2013	North America	USA	Human	IIa	II	CC7	ST7	SL7	CT733	1
SRR1022667	PNUSAL000299	SRR1022667	2013	North America	USA	Human	IVb	I	CC6	ST6	SL6	CT450	15
SRR1022670	PNUSAL000304	SRR1022670	2013	North America	USA	Human	IVb	I	CC4	ST219	SL219	CT202	12
SRR1027066	PNUSAL000322	SRR1027066	2013	North America	USA	Human	IIa	II	CC7	ST85	SL7	CT741	15
SRR1027067	PNUSAL000323	SRR1027067	2013	North America	USA	Human	IVb	I	CC4	ST815	SL219	CT203	4
SRR1027068	PNUSAL000324	SRR1027068	2013	North America	USA	Human	IIa	II	ST368	ST368	SL368	CT870	7
SRR1027069	PNUSAL000325	SRR1027069	2013	North America	USA	Human	IVb-v1	I	CC554	ST554	SL554	CT492	8
SRR1027070	PNUSAL000326	SRR1027070	2013	North America	USA	Human	IVb	I	CC4	ST219	SL219	CT210	1
SRR1027071	PNUSAL000327	SRR1027071	2013	North America	USA	Human	IIa	II	CC7	ST7	SL7	CT726	3
SRR1027072	PNUSAL000328	SRR1027072	2013	North America	USA	Human	IIa	II	CC11	ST841	SL841	CT805	4
SRR1027073	PNUSAL000329	SRR1027073	2013	North America	USA	Human	IVb	I	CC1	ST1	SL1	CT253	4
SRR1027074	PNUSAL000330	SRR1027074	2013	North America	USA	Human	IIa	II	CC7	ST7	SL72	CT707	3
SRR1027075	PNUSAL000337	SRR1027075	2013	North America	USA	Human	IVb	I	CC389	ST389	SL389	CT506	4
SRR1027076	PNUSAL000338	SRR1027076	2013	North America	USA	Human	IVb	I	CC6	ST6	SL6	CT476	0
SRR1027078	PNUSAL000340	SRR1027078	2013	North America	USA	Human	IIa	II	CC11	ST451	SL451	CT802	1
SRR1027081	PNUSAL000343	SRR1027081	2013	North America	USA	Human	IVb	I	CC4	ST4	SL4	CT191	11
SRR1027082	PNUSAL000344	SRR1027082	2013	North America	USA	Human	IVb	I	CC4	ST219	SL219	CT213	184
SRR1027086	PNUSAL000348	SRR1027086	2013	North America	USA	Human	IIb	I	CC3	ST3	SL3	CT75	2
SRR1027087	PNUSAL000349	SRR1027087	2013	North America	USA	Human	IIb	I	CC5	ST5	SL5	CT102	3
SRR1027088	PNUSAL000350	SRR1027088	2013	North America	USA	Human	L	III	ST866	ST866	SL866	CT988	9
SRR1027091	PNUSAL000353	SRR1027091	2013	North America	USA	Human	IIb	I	CC5	ST5	SL5	CT110	4
SRR1027093	PNUSAL000355	SRR1027093	2013	North America	USA	Human	IVb-v1	I	CC218	ST218	SL218	CT374	5
SRR1027095	PNUSAL000357	SRR1027095	2013	North America	USA	Human	IIa	II	CC14	ST365	SL365	CT533	4
SRR1027096	PNUSAL000358	SRR1027096	2013	North America	USA	Human	IVb	I	CC388	ST824	SL824	CT158	2
SRR1027098	PNUSAL000360	SRR1027098	2013	North America	USA	Human	IIa	II	CC8	ST8	SL8	CT766	14
SRR1027100	PNUSAL000362	SRR1027100	2013	North America	USA	Human	IIa	II	CC14	ST91	SL91	CT677	3
SRR1027101	PNUSAL000363	SRR1027101	2013	North America	USA	Human	IIa	II	CC155	ST372	SL155	CT851	9
SRR1027105	PNUSAL000367	SRR1027105	2013	North America	USA	Human	IIa	II	ST828	ST828	SL828	CT575	21
SRR1030263	PNUSAL000301	SRR1030263	2013	North America	USA	Human	IIb	I	CC5	ST5	SL5	CT101	4
SRR1030268	PNUSAL000370	SRR1030268	2013	North America	USA	Human	n.d.	I	ST867	ST867	SL867	CT516	3
SRR1030269	PNUSAL000371	SRR1030269	2013	North America	USA	Human	IVb	I	ST639	ST639	SL639	CT348	29
SRR1030270	PNUSAL000372	SRR1030270	2013	North America	USA	Human	IVb-v1	I	ST382	ST382	SL382	CT373	6
SRR1030272	PNUSAL000374	SRR1030272	2013	North America	USA	Human	IVb-v1	I	CC554	ST554	SL555	CT501	3
SRR1030273	PNUSAL000375	SRR1030273	2013	North America	USA	Human	IVb	I	CC1	ST1	SL1	CT262	2
SRR1030274	PNUSAL000376	SRR1030274	2013	North America	USA	Human	IIb	I	CC3	ST3	SL3	CT84	3
SRR1030275	PNUSAL000377	SRR1030275	2013	North America	USA	Human	IIa	III	ST868	ST868	SL868	CT999	9
SRR1030276	PNUSAL000378	SRR1030276	2013	North America	USA	Human	IIa	II	CC14	ST206	SL206	CT960	4
SRR1030277	PNUSAL000380	SRR1030277	2013	North America	USA	Human	L	III	ST869	ST869	SL869	CT997	10
SRR1030278	PNUSAL000381	SRR1030278	2013	North America	USA	Human	IVb	I	CC1	ST1	SL1	CT343	8
SRR1030279	PNUSAL000382	SRR1030279	2013	North America	USA	Human	IVb	I	CC217	ST217	SL217	CT215	4
SRR1030281	PNUSAL000384	SRR1030281	2013	North America	USA	Human	IIa	II	CC412	ST412	SL413	CT810	71
SRR1030284	PNUSAL000391	SRR1030284	2013	North America	USA	Human	IIa	II	CC155	ST155	SL155	CT830	1
SRR1030285	PNUSAL000392	SRR1030285	2013	North America	USA	Human	IVb	I	CC1	ST1	SL1	CT318	2
SRR1030609	PNUSAL000353	SRR1030609	2013	North America	USA	Human	IVb	I	CC2	ST2	SL2	CT404	3
SRR1032217	PNUSAL000302	SRR1032217	2013	North America	USA	Human	IIa	II	CC14	ST362	SL365	CT534	11
SRR1032218	PNUSAL000369	SRR1032218	2013	North America	USA	Human	IIa	II	CC7	ST7	SL7	CT718	6
SRR1032219	PNUSAL000368	SRR1032219	2013	North America	USA	Human	IIb	I	ST392	ST392	SL392	CT27	9
SRR1033759	PNUSAL000331	SRR1033759	2013	North America	USA	Human	IVb	I	CC389	ST389	SL389	CT506	4
SRR1033761	PNUSAL000333	SRR1033761	2013	North America	USA	Human	IVb-v1	I	CC554	ST554	SL554	CT486	6
SRR1033764	PNUSAL000336	SRR1033764	2013	North America	USA	Human	IVb	I	ST639	ST639	SL639	CT349	3
SRR1033765	PNUSAL000379	SRR1033765	2013	North America	USA	Human	L	III	ST856	ST856	SL856	CT994	12
SRR1033771	PNUSAL000401	SRR1033771	2013	North America	USA	Human	L	III	ST870	ST870	SL870	CT989	13
SRR1033772	PNUSAL000402	SRR1033772	2013	North America	USA	Human	IVb	I	ST558	ST558	SL558	CT515	3
SRR1033773	PNUSAL000403	SRR1033773	2013	North America	USA	Human	L	III	ST871	ST871	SL871	CT1004	7
SRR1039783	PNUSAL000283	SRR1039783	2013	North America	USA	Human	IIb	I	CC288	ST288	SL288	CT9	190
SRR1039785	PNUSAL000395	SRR1039785	2013	North America	USA	Human	IIb	I	CC2	ST782	SL782	CT229	1
SRR1039789	PNUSAL000414	SRR1039789	2012	North America	USA	Human	IIa	II	CC155	ST155	SL155	CT827	9
SRR1039790	PNUSAL000415	SRR1039790	2012	North America	USA	Human	IVb	I	CC1	ST723	SL1	CT305	2
SRR1039792	PNUSAL000417	SRR1039792	2012	North America	USA	Human	IVb	I	CC1	ST1	SL1	CT242	0
SRR1039793	PNUSAL000418	SRR1039793	2012	North America	USA	Human	IVb	I	CC1	ST1	SL1	CT280	4
SRR1039796	PNUSAL000420	SRR1039796	2012	North America	USA	Human	IVb	I	CC1	ST1	SL1	CT315	15
SRR1039797	PNUSAL000421	SRR1039797	2012	North America	USA	Human	IVb	I	CC1	ST1	SL1	CT252	1
SRR1039798	PNUSAL000422	SRR1039798	2012	North America	USA	Human	IIb	I	ST736	ST736	SL736	CT31	0
SRR1039799	PNUSAL000423	SRR1039799	2012	North America	USA	Human	IVb	I	ST631	ST631	SL631	CT200	1
SRR1039800	PNUSAL000424	SRR1039800	2013	North America	USA	Human	IVb	I	CC1	ST1	SL1	CT279	2
SRR1039801	PNUSAL000425	SRR1039801	2013	North America	USA	Human	IIa	II	CC7	ST7	SL7	CT729	3
SRR1039803	PNUSAL000428	SRR1039803	2013	North America	USA	Human	IVb	I	CC388	ST388	SL388	CT146	2
SRR1041524	PNUSAL000393	SRR1041524	2013	North America	USA	Human	L	III	ST853	ST853	SL853	CT990	7
SRR1041623	PNUSAL000096	SRR1041623	2013	North America	USA	Human	IIa	II	CC29	ST29	SL29	CT518	11
SRR1041625	PNUSAL000168	SRR1041625	2013	North America	USA	Human	IVb-v1	I	CC554	ST554	SL554	CT489	34
SRR1041627	PNUSAL000174	SRR1041627	2013	North America	USA	Human	IIb	I	CC288	ST288	SL288	CT7	137
SRR1041628	PNUSAL000387	SRR1041628	2013	North America	USA	Human	IIb	I	CC5	ST5	SL5	CT108	6
SRR1041629	PNUSAL000055	SRR1041629	2013	North America	USA	Human	IVb	I	CC388	ST388	SL388	CT150	7
SRR1041630	PNUSAL000056	SRR1041630	2013	North America	USA	Human	IVb	I	CC6	ST6	SL6	CT435	14
SRR1041631	PNUSAL000060	SRR1041631	2013	North America	USA	Human	IIa	II	CC7	ST561	SL7	CT719	4
SRR1043165	PNUSAL000432	SRR1043165	2012	North America	USA	Human	IVb	I	CC1	ST1	SL1	CT246	1
SRR1043166	PNUSAL000433	SRR1043166	2013	North America	USA	Human	IIa	II	CC29	ST29	SL29	CT519	1
SRR1043168	PNUSAL000436	SRR1043168	2013	North America	USA	Human	IIa	II	CC29	ST29	SL29	CT524	3
SRR1043169	PNUSAL000437	SRR1043169	2013	North America	USA	Human	IVb-v1	I	CC554	ST554	SL554	CT497	3
SRR1043170	PNUSAL000438	SRR1043170	2013	North America	USA	Human	IVb	I	CC2	ST2	SL2	CT415	2
SRR1043171	PNUSAL000439	SRR1043171	2013	North America	USA	Human	IVb	I	CC1	ST1	SL1	CT333	4
SRR1043172	PNUSAL000440	SRR1043172	2013	North America	USA	Human	IIa	II	CC29	ST29	SL29	CT523	2
SRR1043173	PNUSAL000441	SRR1043173	2013	North America	USA	Human	IVb-v1	I	ST382	ST382	SL382	CT368	1
SRR1043174	PNUSAL000442	SRR1043174	2013	North America	USA	Human	n.d.	II	ST843	ST843	SL843	CT986	10
SRR1043175	PNUSAL000443	SRR1043175	2012	North America	USA	Human	IVb	I	CC1	ST1	SL1	CT240	0
SRR1043176	PNUSAL000444	SRR1043176	2013	North America	USA	Human	IVb	I	CC1	ST1	SL1	CT245	14
SRR1044926	PNUSAL000413	SRR1044926	2013	North America	USA	Human	IVb	I	ST631	ST631	SL631	CT197	3
SRR1044941	PNUSAL000385	SRR1044941	2013	North America	USA	Human	IVb	I	ST663	ST663	SL663	CT163	2
SRR1044942	PNUSAL000386	SRR1044942	2013	North America	USA	Human	IVb	I	ST663	ST663	SL663	CT162	4
SRR1044943	PNUSAL000390	SRR1044943	2013	North America	USA	Human	IIa	II	CC29	ST29	SL29	CT520	1
SRR1068557	PNUSAL000009	SRR1068557	2012	North America	USA	Human	IIa	II	CC101	ST101	SL101	CT972	19
SRR1068584	PNUSAL000510	SRR1068584	2012	North America	USA	Human	IIa	II	CC101	ST101	SL101	CT969	0
SRR1112044	PNUSAL000290	SRR1112044	2013	North America	USA	Human	L	III	CC434	ST654	SL434	CT1006	7
SRR1112086	PNUSAL000427	SRR1112086	2013	North America	USA	Human	IIb	II	ST872	ST872	SL872	CT977	19
SRR1112089	PNUSAL000472	SRR1112089	2013	North America	USA	Human	IIb	I	CC88	ST88	SL88	CT55	2
SRR1112090	PNUSAL000475	SRR1112090	2013	North America	USA	Human	IIb	I	CC87	ST87	SL87	CT57	56
SRR1112096	PNUSAL000476	SRR1112096	2013	North America	USA	Human	IIa	II	CC37	ST37	SL37	CT573	84
SRR1112097	PNUSAL000477	SRR1112097	2013	North America	USA	Human	IIa	II	CC7	ST7	SL7	CT714	20
SRR1112103	PNUSAL000478	SRR1112103	2013	North America	USA	Human	IVb	I	CC2	ST2	SL2	CT418	7
SRR1112129	PNUSAL000479	SRR1112129	2013	North America	USA	Human	IVb-v1	I	CC554	ST554	SL554	CT487	12
SRR1112130	PNUSAL000480	SRR1112130	2013	North America	USA	Human	IIa	II	CC29	ST29	SL29	CT526	0
SRR1112134	PNUSAL000481	SRR1112134	2013	North America	USA	Human	L	III	ST873	ST873	SL873	CT1007	18
SRR1112138	PNUSAL000482	SRR1112138	2013	North America	USA	Human	IIb	I	CC5	ST5	SL5	CT106	4
SRR1112139	PNUSAL000483	SRR1112139	2013	North America	USA	Human	IVb-v1	I	CC554	ST554	SL554	CT499	17
SRR1112146	PNUSAL000485	SRR1112146	2013	North America	USA	Human	IVb	I	CC2	ST2	SL2	CT426	4
SRR1112172	PNUSAL000511	SRR1112172	2013	North America	USA	Human	IIb	I	CC288	ST288	SL288	CT6	9
SRR1112181	PNUSAL000513	SRR1112181	2013	North America	USA	Human	IIa	II	CC7	ST7	SL7	CT722	5
SRR1112182	PNUSAL000514	SRR1112182	2013	North America	USA	Human	IVb	I	CC1	ST1	SL1	CT267	3
SRR1112198	PNUSAL000518	SRR1112198	2013	North America	USA	Human	IIb	I	CC5	ST5	SL5	CT129	15
SRR1112203	PNUSAL000519	SRR1112203	2013	North America	USA	Human	IVb	I	CC2	ST2	SL2	CT402	13
SRR1112216	PNUSAL000521	SRR1112216	2013	North America	USA	Human	IIa	III	ST800	ST800	SL800	CT1000	50
SRR1112220	PNUSAL000522	SRR1112220	2013	North America	USA	Human	IVb	I	ST631	ST631	SL631	CT199	7
SRR1112226	PNUSAL000523	SRR1112226	2013	North America	USA	Human	IVb	I	ST558	ST558	SL558	CT514	4
SRR1112227	PNUSAL000524	SRR1112227	2013	North America	USA	Human	IIb	I	CC87	ST87	SL87	CT58	4
SRR1112242	PNUSAL000540	SRR1112242	2009	North America	USA	Human	IIb	I	CC5	ST5	SL5	CT103	5
SRR1193826	PNUSAL000571	SRR1193826	2013	North America	USA	Human	IIb	I	CC5	ST5	SL5	CT96	3
SRR1193827	PNUSAL000592	SRR1193827	2014	North America	USA	Human	IIa	II	CC8	ST120	SL8	CT788	5
SRR1193828	PNUSAL000593	SRR1193828	2014	North America	USA	Human	IIb	I	CC5	ST5	SL5	CT116	54
SRR1193829	PNUSAL000594	SRR1193829	2013	North America	USA	Human	IIa	II	CC29	ST29	SL29	CT528	35
SRR1193830	PNUSAL000596	SRR1193830	2014	North America	USA	Human	IVb	I	CC217	ST217	SL217	CT226	2
SRR1193831	PNUSAL000597	SRR1193831	2014	North America	USA	Human	IVb	I	CC4	ST4	SL4	CT181	3
SRR1193832	PNUSAL000598	SRR1193832	2014	North America	USA	Human	IIb	IV	ST874	ST874	SL874	CT1012	12
SRR1193833	PNUSAL000599	SRR1193833	2014	North America	USA	Human	IIa	II	ST124	ST124	SL124	CT671	4
SRR1193834	PNUSAL000600	SRR1193834	2014	North America	USA	Human	IIa	II	ST786	ST786	SL786	CT675	6
SRR1193835	PNUSAL000602	SRR1193835	2014	North America	USA	Human	IIb	I	CC5	ST5	SL5	CT136	5
SRR1193836	PNUSAL000603	SRR1193836	2014	North America	USA	Human	IIa	II	CC7	ST7	SL7	CT715	6
SRR1193837	PNUSAL000605	SRR1193837	2014	North America	USA	Human	IVb	I	CC6	ST6	SL6	CT437	5
SRR1193838	PNUSAL000606	SRR1193838	2014	North America	USA	Human	IIa	II	CC14	ST14	SL14	CT958	1
SRR1193927	PNUSAL000530	SRR1193927	2013	North America	USA	Human	IIa	II	CC14	ST399	SL399	CT964	3
SRR1193928	PNUSAL000541	SRR1193928	2013	North America	USA	Human	IIb	I	CC5	ST5	SL5	CT109	8
SRR1193929	PNUSAL000542	SRR1193929	2014	North America	USA	Human	IVb	I	CC4	ST4	SL4	CT186	11
SRR1193930	PNUSAL000572	SRR1193930	2014	North America	USA	Human	IIa	II	CC14	ST399	SL399	CT964	4
SRR1201365	PNUSAL000610	SRR1201365	2014	North America	USA	Human	IIc	II	ST789	ST789	SL789	CT647	0
SRR1201367	PNUSAL000612	SRR1201367	2014	North America	USA	Human	IIa	II	CC7	ST830	SL7	CT709	13
SRR1201368	PNUSAL000613	SRR1201368	2014	North America	USA	Human	IVb-v1	I	CC554	ST554	SL554	CT498	5
SRR1201369	PNUSAL000614	SRR1201369	2014	North America	USA	Human	IVb	I	CC389	ST389	SL389	CT512	4
SRR1201370	PNUSAL000617	SRR1201370	2014	North America	USA	Human	IVb	I	CC1	ST876	SL1	CT335	4
SRR1201371	PNUSAL000618	SRR1201371	2014	North America	USA	Human	IIa	II	CC14	ST360	SL360	CT681	2
SRR1201372	PNUSAL000619	SRR1201372	2014	North America	USA	Human	IIa	II	CC199	ST199	SL199	CT859	4
SRR1201373	PNUSAL000620	SRR1201373	2014	North America	USA	Human	IVb	I	CC1	ST1	SL1	CT334	3
SRR1201374	PNUSAL000621	SRR1201374	2014	North America	USA	Human	IVb-v1	I	CC554	ST554	SL554	CT496	2
SRR1201375	PNUSAL000622	SRR1201375	2014	North America	USA	Human	IIa	II	CC193	ST796	SL796	CT881	6
SRR1201376	PNUSAL000609	SRR1201376	2014	North America	USA	Human	IVb	I	CC1	ST1	SL1	CT331	7
SRR1201378	PNUSAL000611	SRR1201378	2014	North America	USA	Human	IIa	II	CC7	ST877	SL7	CT731	7
SRR945148	PNUSAL000016	SRR945148	2013	North America	USA	Human	IVb-v1	I	CC554	ST554	SL554	CT493	77
SRR945149	PNUSAL000017	SRR945149	2013	North America	USA	Human	IVb-v1	I	CC554	ST554	SL554	CT494	5
SRR945155	PNUSAL000023	SRR945155	2013	North America	USA	Human	IVb	I	CC2	ST781	SL781	CT432	2
SRR945157	PNUSAL000025	SRR945157	2013	North America	USA	Human	IIc	II	CC9	ST9	SL9	CT600	1
SRR945159	PNUSAL000027	SRR945159	2013	North America	USA	Human	n.d.	II	ST842	ST842	SL842	CT985	7
SRR945160	PNUSAL000028	SRR945160	2013	North America	USA	Human	IVb	I	CC1	ST1	SL1	CT332	4
SRR945161	PNUSAL000029	SRR945161	2013	North America	USA	Human	IVb	I	CC388	ST388	SL388	CT149	7
SRR945162	PNUSAL000030	SRR945162	2013	North America	USA	Human	IVb	I	CC4	ST397	SL397	CT194	0
SRR945164	PNUSAL000032	SRR945164	2012	North America	USA	Human	IVb	I	CC6	ST6	SL6	CT472	4
SRR945165	PNUSAL000033	SRR945165	2013	North America	USA	Human	IIa	II	ST798	ST798	SL798	CT593	1
SRR945166	PNUSAL000034	SRR945166	2013	North America	USA	Human	IVb	I	CC4	ST219	SL219	CT212	7
SRR945167	PNUSAL000035	SRR945167	2013	North America	USA	Human	IVb	I	CC1	ST1	SL1	CT246	5
SRR945168	PNUSAL000036	SRR945168	2013	North America	USA	Human	IIb	I	CC5	ST5	SL5	CT132	5
SRR945169	PNUSAL000037	SRR945169	2013	North America	USA	Human	IIa	II	CC155	ST155	SL155	CT834	4
SRR945170	PNUSAL000038	SRR945170	2013	North America	USA	Human	IVb	I	ST639	ST639	SL639	CT346	8
SRR945171	PNUSAL000039	SRR945171	2013	North America	USA	Human	IIa	II	ST659	ST659	SL659	CT746	7
SRR945172	PNUSAL000042	SRR945172	2013	North America	USA	Human	IVb	I	CC389	ST389	SL389	CT508	5
SRR945173	PNUSAL000043	SRR945173	2013	North America	USA	Human	IVb	I	CC4	ST219	SL219	CT208	3
SRR945174	PNUSAL000044	SRR945174	2013	North America	USA	Human	IIa	II	CC11	ST791	SL791	CT804	6
SRR945175	PNUSAL000045	SRR945175	2012	North America	USA	Human	IVb	I	CC6	ST6	SL6	CT455	8
SRR945176	PNUSAL000046	SRR945176	2012	North America	USA	Human	IVb	I	CC6	ST6	SL6	CT460	4
SRR945177	PNUSAL000047	SRR945177	2012	North America	USA	Human	IVb	I	CC6	ST6	SL6	CT482	6
SRR945178	PNUSAL000048	SRR945178	2011	North America	USA	Human	IVb	I	CC6	ST6	SL6	CT441	2
SRR945179	PNUSAL000049	SRR945179	2010	North America	USA	Human	IVb	I	CC6	ST6	SL6	CT441	3
SRR945180	PNUSAL000051	SRR945180	2013	North America	USA	Human	IVb-v1	I	CC554	ST554	SL554	CT495	2
SRR945182	PNUSAL000054	SRR945182	2013	North America	USA	Human	L	III	CC640	ST851	SL640	CT998	7
SRR946027	PNUSAL000057	SRR946027	2013	North America	USA	Human	IIa	II	CC689	ST689	SL689	CT944	4
SRR946028	PNUSAL000058	SRR946028	2013	North America	USA	Human	IIa	II	CC7	ST7	SL7	CT721	1
SRR946029	PNUSAL000059	SRR946029	2013	North America	USA	Human	IVb-v1	I	ST382	ST382	SL382	CT371	2
SRR946032	PNUSAL000061	SRR946032	2013	North America	USA	Human	IVb	I	CC1	ST1	SL1	CT260	3
SRR946033	PNUSAL000063	SRR946033	2013	North America	USA	Human	IVb	I	CC217	ST217	SL217	CT218	2
SRR946034	PNUSAL000064	SRR946034	2013	North America	USA	Human	IVb	I	CC389	ST852	SL389	CT507	3
SRR946035	PNUSAL000065	SRR946035	2013	North America	USA	Human	IVb	I	CC2	ST2	SL2	CT423	5
SRR946036	PNUSAL000066	SRR946036	2013	North America	USA	Human	IIb	I	ST799	ST799	SL799	CT91	8
SRR946037	PNUSAL000067	SRR946037	2013	North America	USA	Human	IIb	I	CC87	ST87	SL87	CT62	5
SRR953799	PNUSAL000107	SRR953799	2013	North America	USA	Human	IIa	II	CC14	ST365	SL365	CT535	9
SRR953800	PNUSAL000108	SRR953800	2013	North America	USA	Human	IVb	I	CC2	ST2	SL2	CT424	14
SRR953801	PNUSAL000109	SRR953801	2013	North America	USA	Human	IIc	II	CC9	ST9	SL9	CT609	5
SRR957724	PNUSAL000040	SRR957724	2013	North America	USA	Human	IIa	II	CC19	ST378	SL378	CT579	5
SRR957725	PNUSAL000041	SRR957725	2013	North America	USA	Human	IVb	I	CC4	ST783	SL783	CT193	29
SRR957726	PNUSAL000052	SRR957726	2013	North America	USA	Human	IVb	I	CC217	ST217	SL217	CT224	2
SRR957727	PNUSAL000062	SRR957727	2013	North America	USA	Human	IIc	II	ST789	ST789	SL780	CT646	3
SRR957728	PNUSAL000070	SRR957728	2013	North America	USA	Human	IIb	I	CC5	ST5	SL5	CT92	10
SRR957729	PNUSAL000071	SRR957729	2013	North America	USA	Human	IIa	II	CC7	ST7	SL7	CT711	2
SRR957730	PNUSAL000072	SRR957730	2013	North America	USA	Human	IVb	I	CC1	ST1	SL1	CT339	21
SRR957731	PNUSAL000073	SRR957731	2013	North America	USA	Human	IIb	I	CC5	ST5	SL5	CT140	14
SRR957732	PNUSAL000074	SRR957732	2013	North America	USA	Human	IVb	I	CC1	ST1	SL1	CT340	7
SRR957733	PNUSAL000075	SRR957733	2013	North America	USA	Human	IVb	I	CC4	ST4	SL4	CT179	0
SRR959022	PNUSAL000076	SRR959022	2013	North America	USA	Human	IIb	I	CC5	ST5	SL5	CT107	5
SRR959023	PNUSAL000077	SRR959023	2013	North America	USA	Human	IIb	I	CC363	ST363	SL363	CT25	5
SRR959024	PNUSAL000078	SRR959024	2013	North America	USA	Human	IVb	I	CC2	ST2	SL2	CT429	5
SRR959025	PNUSAL000079	SRR959025	2013	North America	USA	Human	IVb	I	CC388	ST388	SL388	CT147	2
SRR959027	PNUSAL000081	SRR959027	2013	North America	USA	Human	IVb	I	CC389	ST389	SL389	CT510	3
SRR959030	PNUSAL000084	SRR959030	2013	North America	USA	Human	IIa	II	CC193	ST796	SL796	CT880	11
SRR959031	PNUSAL000085	SRR959031	2013	North America	USA	Human	IIb	I	CC88	ST296	SL296	CT56	1
SRR972392	PNUSAL000104	SRR972392	2013	North America	USA	Human	IVb	I	CC217	ST217	SL217	CT227	3
SRR972395	PNUSAL000101	SRR972395	2013	North America	USA	Human	IIa	II	CC29	ST29	SL29	CT525	12
SRR972396	PNUSAL000100	SRR972396	2013	North America	USA	Human	IIa	II	CC11	ST835	SL11	CT952	3
SRR972397	PNUSAL000099	SRR972397	2013	North America	USA	Human	IIa	II	CC19	ST378	SL378	CT576	4
SRR972398	PNUSAL000098	SRR972398	2013	North America	USA	Human	IIa	II	ST793	ST793	SL793	CT674	5
SRR972399	PNUSAL000097	SRR972399	2013	North America	USA	Human	IVb-v1	I	CC554	ST554	SL554	CT490	3
SRR972401	PNUSAL000050	SRR972401	2013	North America	USA	Human	IIb	I	CC87	ST87	SL87	CT63	4
SRR972402	PNUSAL000095	SRR972402	2013	North America	USA	Human	IVb-v1	I	CC554	ST554	SL555	CT503	3
SRR972403	PNUSAL000094	SRR972403	2013	North America	USA	Human	IVb	I	CC4	ST4	SL4	CT167	3
SRR972404	PNUSAL000093	SRR972404	2013	North America	USA	Human	IVb	I	CC1	ST1	SL1	CT325	5
SRR972405	PNUSAL000092	SRR972405	2013	North America	USA	Human	IIb	I	CC87	ST87	SL87	CT64	3
SRR972406	PNUSAL000090	SRR972406	2013	North America	USA	Human	IVb	I	CC217	ST217	SL217	CT223	8
SRR972407	PNUSAL000089	SRR972407	2013	North America	USA	Human	IVb	I	ST631	ST631	SL631	CT195	1
SRR972408	PNUSAL000088	SRR972408	2013	North America	USA	Human	IIb	I	CC5	ST5	SL5	CT98	11
SRR972409	PNUSAL000087	SRR972409	2013	North America	USA	Human	IIa	II	CC7	ST7	SL7	CT727	0
SRR972410	PNUSAL000086	SRR972410	2013	North America	USA	Human	IIa	II	CC412	ST412	SL412	CT809	1
SRR974850	PNUSAL000119	SRR974850	2013	North America	USA	Human	IVb	I	CC1	ST723	SL1	CT305	0
SRR974851	PNUSAL000120	SRR974851	2013	North America	USA	Human	IVb	I	CC2	ST2	SL2	CT414	4
SRR974852	PNUSAL000121	SRR974852	2013	North America	USA	Human	IIb	I	CC5	ST5	SL5	CT118	6
SRR974853	PNUSAL000122	SRR974853	2013	North America	USA	Human	IVb	I	CC4	ST219	SL219	CT206	12
SRR974854	PNUSAL000123	SRR974854	2013	North America	USA	Human	IVb	I	CC2	ST2	SL2	CT417	2
SRR974855	PNUSAL000124	SRR974855	2013	North America	USA	Human	IIa	II	CC20	ST647	SL647	CT551	1
SRR974856	PNUSAL000125	SRR974856	2013	North America	USA	Human	IIb	I	CC87	ST87	SL87	CT66	1
SRR974857	PNUSAL000126	SRR974857	2013	North America	USA	Human	IVb	I	CC1	ST825	SL1	CT326	39
SRR974858	PNUSAL000127	SRR974858	2013	North America	USA	Human	IVb	I	ST631	ST631	SL631	CT198	4
SRR974859	PNUSAL000128	SRR974859	2013	North America	USA	Human	IIb	I	CC88	ST848	SL88	CT53	11
SRR974860	PNUSAL000129	SRR974860	2013	North America	USA	Human	IVb	I	CC1	ST1	SL1	CT327	6
SRR974861	PNUSAL000130	SRR974861	2013	North America	USA	Human	L	III	ST857	ST857	SL857	CT1010	11
SRR974862	PNUSAL000131	SRR974862	2013	North America	USA	Human	IIb	I	ST429	ST429	SL429	CT32	1
SRR974863	PNUSAL000132	SRR974863	2013	North America	USA	Human	IIb	I	CC5	ST5	SL5	CT141	18
SRR974864	PNUSAL000133	SRR974864	2013	North America	USA	Human	IIb	I	CC5	ST879	SL5	CT104	5
SRR974865	PNUSAL000134	SRR974865	2013	North America	USA	Human	IIb	I	ST392	ST392	SL392	CT28	23
SRR974866	PNUSAL000135	SRR974866	2013	North America	USA	Human	IIb	I	CC5	ST5	SL5	CT130	4
SRR974867	PNUSAL000136	SRR974867	2013	North America	USA	Human	IVb-v1	I	CC651	ST651	SL651	CT352	0
SRR974868	PNUSAL000137	SRR974868	2013	North America	USA	Human	IVb-v1	I	ST382	ST382	SL382	CT372	17
SRR974869	PNUSAL000138	SRR974869	2013	North America	USA	Human	IVb	I	CC4	ST219	SL219	CT204	2
SRR974870	PNUSAL000139	SRR974870	2013	North America	USA	Human	L	III	ST855	ST855	SL855	CT987	16
SRR974871	PNUSAL000140	SRR974871	2013	North America	USA	Human	IIb	I	CC5	ST5	SL5	CT97	15
SRR974872	PNUSAL000141	SRR974872	2013	North America	USA	Human	IVb	I	CC1	ST1	SL1	CT342	10
SRR974873	PNUSAL000142	SRR974873	2013	North America	USA	Human	L	III	ST880	ST880	SL880	CT991	8
SRR974874	PNUSAL000143	SRR974874	2013	North America	USA	Human	L	III	ST858	ST858	SL858	CT1008	10
SRR974875	PNUSAL000145	SRR974875	2013	North America	USA	Human	IIa	II	CC177	ST177	SL177	CT811	5
SRR974878	PNUSAL000156	SRR974878	2013	North America	USA	Human	IVb	I	CC388	ST388	SL387	CT155	4
SRR974879	PNUSAL000157	SRR974879	2013	North America	USA	Human	IVb	I	CC6	ST6	SL6	CT474	22
SRR974880	PNUSAL000158	SRR974880	2013	North America	USA	Human	n.d.	II	ST864	ST864	SL864	CT976	3
SRR974881	PNUSAL000159	SRR974881	2013	North America	USA	Human	IVb	I	CC4	ST4	SL4	CT185	1
SRR974882	PNUSAL000160	SRR974882	2013	North America	USA	Human	IVb	I	CC6	ST6	SL6	CT438	2
SRR974883	PNUSAL000161	SRR974883	2013	North America	USA	Human	IVb	I	CC1	ST1	SL1	CT316	1
SRR974884	PNUSAL000162	SRR974884	2013	North America	USA	Human	IVb	I	CC6	ST6	SL6	CT471	0
SRR974885	PNUSAL000163	SRR974885	2013	North America	USA	Human	L	III	ST854	ST854	SL854	CT992	6
SRR974886	PNUSAL000165	SRR974886	2013	North America	USA	Human	IVb	I	CC388	ST388	SL387	CT153	3
SRR974887	PNUSAL000166	SRR974887	2013	North America	USA	Human	IIa	II	CC155	ST155	SL155	CT825	0
SRR974888	PNUSAL000167	SRR974888	2013	North America	USA	Human	IIb	I	CC5	ST5	SL5	CT99	3
SRR974890	PNUSAL000169	SRR974890	2013	North America	USA	Human	IVb	I	CC1	ST1	SL1	CT278	17
SRR974891	PNUSAL000170	SRR974891	2013	North America	USA	Human	IVb	I	ST558	ST558	SL558	CT513	107
SRR974892	PNUSAL000171	SRR974892	2013	North America	USA	Human	IIb	I	ST429	ST429	SL429	CT33	42
SRR974893	PNUSAL000173	SRR974893	2013	North America	USA	Human	IVb	I	CC1	ST1	SL1	CT344	40
SRR988725	PNUSAL000176	SRR988725	2013	North America	USA	Human	IIa	II	CC11	ST792	SL792	CT803	13
SRR988726	PNUSAL000177	SRR988726	2013	North America	USA	Human	IIa	II	CC29	ST29	SL29	CT517	0
SRR988727	PNUSAL000178	SRR988727	2013	North America	USA	Human	L	III	ST859	ST859	SL859	CT1009	17
SRR988728	PNUSAL000180	SRR988728	2013	North America	USA	Human	IVb	I	ST881	ST881	SL881	CT353	24
SRR988730	PNUSAL000182	SRR988730	2013	North America	USA	Human	IVb	I	CC2	ST2	SL2	CT411	99
SRR988731	PNUSAL000183	SRR988731	2013	North America	USA	Human	IVb-v1	I	CC554	ST554	SL555	CT502	48
SRR988732	PNUSAL000185	SRR988732	2013	North America	USA	Human	IVb	I	CC4	ST219	SL219	CT207	71
SRR988733	PNUSAL000186	SRR988733	2013	North America	USA	Human	IVb	I	CC2	ST2	SL2	CT384	2
SRR988734	PNUSAL000187	SRR988734	2013	North America	USA	Human	IVb	I	CC1	ST1	SL1	CT329	5
SRR988735	PNUSAL000188	SRR988735	2013	North America	USA	Human	n.d.	II	ST831	ST831	SL831	CT888	1
SRR988737	PNUSAL000190	SRR988737	2013	North America	USA	Human	IIc	II	CC9	ST9	SL9	CT604	1
SRR988738	PNUSAL000191	SRR988738	2013	North America	USA	Human	IVb	I	CC2	ST2	SL2	CT425	5
SRR988739	PNUSAL000192	SRR988739	2013	North America	USA	Human	L	III	ST882	ST882	SL882	CT995	11
SRR988740	PNUSAL000193	SRR988740	2013	North America	USA	Human	IVb-v1	I	CC651	ST801	SL651	CT350	26
SRR988741	PNUSAL000194	SRR988741	2013	North America	USA	Human	IVb-v1	I	ST382	ST382	SL382	CT367	12
SRR988742	PNUSAL000195	SRR988742	2013	North America	USA	Human	IIa	II	CC155	ST155	SL155	CT813	1
SRR988743	PNUSAL000196	SRR988743	2013	North America	USA	Human	IIa	II	ST829	ST829	SL829	CT857	2
SRR988744	PNUSAL000197	SRR988744	2013	North America	USA	Human	IIa	II	ST570	ST570	SL570	CT553	6
SRR988745	PNUSAL000198	SRR988745	2013	North America	USA	Human	IIa	II	CC37	ST37	SL37	CT562	5
SRR988748	PNUSAL000201	SRR988748	2013	North America	USA	Human	IIa	II	CC369	ST369	SL369	CT866	4
SRR988749	PNUSAL000202	SRR988749	2013	North America	USA	Human	IVb	I	CC1	ST1	SL1	CT270	1
SRR988750	PNUSAL000204	SRR988750	2013	North America	USA	Human	IVb	I	CC4	ST219	SL219	CT211	1
SRR988751	PNUSAL000205	SRR988751	2013	North America	USA	Human	IIa	II	ST36	ST36	SL36	CT687	2
SRR988752	PNUSAL000206	SRR988752	2013	North America	USA	Human	L	III	CC434	ST654	SL434	CT1005	7
